# Supplementary material for: Comparative Analysis of Laboratory-Made and Industrial-Made Sewage Sludge Ash: Implications for Effective Management Strategy Development
Source: Toxics. 2024 May 8;12(5):344. doi: 10.3390/toxics12050344 (PMC11125665; doi:10.3390/toxics12050344)
Supplement: Supplementary file 1 [file toxics-12-00344-s001.zip]

Archive with 1 entries (1 files):
- toxics-2938787-Supplementary materials.pdf
